# Supplementary material for: Acupuncture for Chronic Low Back Pain in Older Adults: A Randomized Clinical Trial
Source: JAMA Netw Open. 2025 Sep 12;8(9):e2531348. doi: 10.1001/jamanetworkopen.2025.31348 (PMC12432643; doi:10.1001/jamanetworkopen.2025.31348)
Supplement: Supplement 4. — eTable 2. Baseline Characteristics Overall and by Category of Data Primary Outcome Completion: Missing All 3 Follow-Up, Missing 1 or 2 Follow-Ups, or Having All Follow-Ups Observed [file jamanetwopen-e2531348-s004.xlsx]

## Sheet: eTable 2
eTable 2. Baseline Characteristics Overall and by Category of Data Primary Outcome Completion: Missing All 3 Follow-Up, Missing 1 or 2 Follow-Ups, or Having All Follow-Ups Observed
	Overall		Missing All		Missing 1 or 2		All Observed			Pre-specified Adjustment Variables	P-Value if Related to Primary Change Outcome	P-Value if Related to Overall Non-Response (binary)	P-Value if related to missingness in 6 month primary time point
CHARACTERISTICS	(N=800 )		(N=57)		(N=69)		(N=674)
Age,b mean (sd)	73.64	5.96	73.07	6.13	73.77	5.95	73.68	5.95
Study arm											0.007	<.0001
Clinical Site, N (%)										X	0.002		0.0971
IFH	123	15.38	14	24.56	25	36.23	84	12.46
KPNC	286	35.75	21	36.84	18	26.09	247	36.65
KPWA	185	23.13	12	21.05	4	5.8	169	25.07
Sutter	206	25.75	10	17.54	22	31.88	174	25.82
Age Category,b N (%)										X	0.024
65-74	472	59	34	59.65	43	62.32	395	58.61
75-84	287	35.88	22	38.6	21	30.43	244	36.2
85+	41	5.13	1	1.75	5	7.25	35	5.19
Female,b N (%)	495	61.88	37	64.91	40	57.97	418	62.02		X
Race and Ethnicity,b N(%)										X	0.025
White Non-Hispanic	510	64.64	32	57.14	36	52.17	442	66.57
Black or African American Non-Hispanic	132	16.73	10	17.86	11	15.94	111	16.72
Asian	42	5.32	4	7.14	0	0	38	5.72
Other	19	2.41	0	0	2	2.9	17	2.56
Unrecorded	11	1.38	1	1.75	0	0	10	1.48
Hispanic ethnicity	86	10.9	10	17.86	20	28.99	56	8.43
Educationb
No college (includes HS or less, trade)	120	15.04	16	28.57	18	26.09	86	12.78			0.0375	0.0619
At least some college	678	84.96	40	71.43	51	73.91	587	87.22
Missinga	2		1		0		1
Employment
Retired	609	76.41	44	77.19	44	63.77	521	77.65					0.0973
Unemployed, unable to work, homemaker	51	6.4	5	8.77	9	13.05	37	5.52
Working Part-time	69	8.66	4	7.02	9	13.04	56	8.35
Working Full-time	68	8.53	4	7.02	7	10.14	57	8.49
Missing,a N	3		0		0		3
Household income,b N (%)											0.0311
Less than $25,000	99	15.4	7	15.91	13	24.07	79	14.5
$25,000-$49,999	124	19.28	14	31.82	10	18.52	100	18.35
$50,000-$99,999	212	32.97	13	29.55	16	29.63	183	33.58
$100,000-$149,999	104	16.17	7	15.91	7	12.96	90	16.51
$150,000 or more	104	16.17	3	6.82	8	14.81	93	17.06
Missing,a N	157		13		15		129
Married or domestic partnered,b N (%)	455	57.59	27	47.37	36	53.73	392	58.86
Missing,a N	10		0		2		8
BMI, N (%)											0.0451
Underweight (<18.5 kg/m2))	11	1.4	0	0	0	0	11	1.65
Normal (18.5-<25 kg/m2))	238	30.2	18	33.33	18	26.09	202	30.38
Overweight (25-<30 kg/m2)	286	36.29	12	22.22	26	37.68	248	37.29
Obese (>=30 kg/m2)	253	32.11	24	44.44	25	36.23	204	30.68
Missing,a N	12		3		0		9
BMI, mean (sd)	28.14	6.1	29.1	6.54	29.25	7.48	27.95	5.89			0.0741
Missing,a N	12		3		0		9
High impact chronic pain, N (%)	375	47.17	28	50.91	40	57.97	307	45.75			0.0201
Missing,a N	5		2		0		3
Received disability for LBP,b N (%)	77	9.75	5	8.93	12	17.39	60	9.02			0.0813
Missing,a N	10		1		0		9
Sciatica, N (%)	544	68.6	40	70.18	51	76.12	453	67.71
Missing,a N	7		0		2		5
Multiple musculoskeletal pain conditions (>1), N (%)	676	84.5	48	84.21	55	79.71	573	85.01			0.0918
Missing,a N		0		0		0	0
Count of pain conditions	1.75	1.11	1.81	1.22	1.7	1.23	1.75	1.09			0.0232
Missing,a N	0		0		0		0
Long-term opioid therapy (60-day supply last 3 mos.), N (%)	24	3.8	3	7.32	1	2.78	20	3.6
Missing,a N	168		16		33		119
Any opioid medication during -90 to -1 days, N (%)	110	17.41	11	26.83	9	25	90	16.22
Missing,a N	168		16		33		119
Pain limits work,b N (%)											0.0004
Never	33	4.14	2	3.57	2	2.9	29	4.31
Some Days	376	47.12	25	44.64	27	39.13	324	48.14
Most Days	228	28.57	15	26.79	20	28.99	193	28.68
Every Day	161	20.18	14	25	20	28.99	127	18.87
Missing,a N	2		1		0		1
Medical Morbidity (Elixhauser),c mean (sd)	2.66	2.04	3	2.25	2.96	2.25	2.61	2			<.0001
Missing,a N	2		0		0		2
Frailty,c mean (sd)	1.35	1.19	1.67	1.23	1.6	1.26	1.3	1.17			0.0001
Missing,a N	33		2		2		29
Frailty, N (%)
Robust health	222	28.94	10	18.18	16	23.88	196	30.39			<.0001
Pre-frail	389	50.72	29	52.73	31	46.27	329	51.01
Frail	156	20.34	16	29.09	20	29.85	120	18.6
Missing,a N	33		2		2		29
Mental Health Mood Disorder,c,d N (%)	215	26.88	22	38.6	18	26.09	175	25.96
Anxiety, N (%)	138	17.25	13	22.81	14	20.29	111	16.47					0.0344
Depression, N (%)	128	16	14	24.56	11	15.94	103	15.28			0.007
GAD-2 3+, N (%)	173	22.01	10	18.87	27	39.13	136	20.48
Missinga	14	1.75	4	7.02	0	0	10	1.48
PHQ-2 3+, N (%)	162	20.82	13	24.53	23	34.33	126	19.15			0.02
Missinga	22	2.75	4	7.02	2	2.9	16	2.37
Types of painful conditions,c,d N (%)
Back pain	741	92.63	52	91.23	61	88.41	628	93.18
Neck pain	166	20.75	12	21.05	9	13.04	145	21.51
Fibromyalgia	14	1.75	1	1.75	2	2.9	11	1.63			0.0029
Neuropathy	120	15	7	12.28	10	14.49	103	15.28					0.0513
Limb/extremity, joint, and non-systemic, non-inflam Arthritic pain	570	71.25	38	66.67	47	68.12	485	71.96
Muskuloskeletal chest pain	115	14.38	9	15.79	12	17.39	94	13.95
Abdominal or bowel pain	158	19.75	10	17.54	16	23.19	132	19.58
Headache or migraine	70	8.75	5	8.77	6	8.7	59	8.75
Toothache, ear, or jaw pain	17	2.13	1	1.75	0	0	16	2.37
Menstrual pain	23	2.88	0	0	1	1.45	22	3.26
Fracture pain	159	19.88	13	22.81	16	23.19	130	19.29			0.0493
Systemic pain	28	3.5	2	3.51	1	1.45	25	3.71			0.0077
General pain	447	55.88	37	64.91	41	59.42	369	54.75			0.0069		0.0576
Substance Use Disorder, N (%)c,d,e	20	2.5	4	7.02	3	4.35	13	1.93			0.0429	0.0534
Opioid use disorder, N (%)	5	0.63	1	1.75	2	2.9	2	0.3
Stimulant use disorder, N (%)	1	0.13	0	0	0	0	1	0.15
Sedative use disorder, N (%)	2	0.25	1	1.75	1	1.45	0	0				0.0816
Alcohol use disorder, N (%)	12	1.5	2	3.51	2	2.9	8	1.19
Cannabis use disorder, N (%)	3	0.38	1	1.75	0	0	2	0.3
Baseline Primary Outcome
Back-Related Dysfunction (RMDQ)
mean (sd)	13.18	5.47	14.86	5.94	15	5.63	12.85	5.35		X	<0.001	0.0462	0.016
≥18 score, N (%)	196	24.5	23	40.35	24	34.78	149	22.11
Baseline Secondary Outcomes
Pain (PEG),b mean (sd)	5.57	2.17	6.61	2.08	6.38	2.32	5.4	2.12			<.0001	0.0026
Missing,a N	6		0		1		5
Pain Intensity,b mean (sd)	5.85	1.95	6.82	2.06	6.65	1.99	5.68	1.89
Missing,a N	5		0		1		4
PROMIS Physical Function Subscale,b mean (sd)	38.2	6.57	36.78	7.15	35.48	7.07	38.59	6.39			<.0001
Missing,a N	31		5		3		23
Baseline Tertiary Outcomes
Sleep Quality (PROMIS Sleep Quality Subscale),b mean (sd)	53.62	8.3	54.6	10.12	53.06	8.98	53.58	8.08
Missing,a N	50		3		13		34
Anxiety symptoms (GAD Subscale of PHQ-4),b mean (sd)	1.52	1.74	1.45	1.64	2.39	2.04	1.44	1.69
GAD-2 3+, N (%)	173	22.01	10	18.87	27	39.13	136	20.48
Missing,a N	14		4		0		10
Depression symptoms (PHQ-2),b mean (sd)	1.39	1.58	1.47	1.58	1.97	1.86	1.32	1.54
PHQ-2 3+, N (%)	162	20.82	13	24.53	23	34.33	126	19.15			0.02
Missing,a N	22		4		2		16
Fatigue (PROMIS fatigue Subscale), mean (sd)	55.34	8.88	56.78	9.62	56.02	10.48	55.14	8.64			<.0001
Missing,a N	10		1		0		9
Engage in Social Roles (PROMIS Social Engagement), mean (sd)	45.48	8.31	43.26	8.25	43.6	9.81	45.84	8.12			<.0001
Missing,a N	50		5		7		38
Other Measures
Pain Catastrophizing,b mean (sd)	9.78	5.94	10.63	5.88	12.04	6.82	9.47	5.81			0.0383		0.0575
Missing,a N	1		0		1		0
Expectations of acupuncture, mean (sd)	6.37	2.43	7.72	1.93	6.63	2.27	6.24	2.45
Missing,a N	29		4		1		24					0.0004
Sleep duration,b mean (sd)	6.44	1.39	6.21	1.45	6.39	1.62	6.46	1.36
Missing,a N	7		1		1		5
Fear avoidance, N (%)	150	19.31	18	32.73	14	21.21	118	17.99				0.0927
Missing,a N	23		2		3		18
TAPSb positive screen, N (%)	233	29.16	17	29.82	29	42.65	187	27.74
Tobacco use, N (%)	49	6.17	5	8.93	9	13.43	35	5.22
Missing,a N	6		1		2		3
Alcohol use, N (%)	114	14.58	10	17.54	9	15	95	14.29
Missing,a N	18		0		9		9
Illicit drug use, N (%)	107	13.53	6	10.71	15	23.08	86	12.84					0.0015
Missing,a N	9		1		4		4
Prescription drug use, N (%)	24	3.02	1	1.79	3	4.41	20	2.99
Missing,a N	6		1		1		4
Missing TAPS positive screen,a N	1		0		1		0
Use of NSAIDs	487	61.1	32	56.14	37	53.62	418	62.3
Missing,a N	3		0		0		3
Use of acetaminophen	484	60.58	31	54.39	46	66.67	407	60.48
Missing,a N	1		0		0		1
Use of cannabis	162	20.25	10	17.54	14	20.29	138	20.47					0.0987
Missing,a N	0		0		0		0
Use of CBD only	137	17.17	6	10.53	11	15.94	120	17.86
Missing,a N	2		0		0		2
Any Opioid Use (last 3 mos.)	24	3.8	3	7.32	1	2.78	20	3.6
Missing,a N	168		16		33		119
Long-term opioid therapy (60-day supply last 3 mos.)	110	17.41	11	26.83	9	25	90	16.22
Missing,a N	168		16		33		119
Use of herbal/nutritional supplements	219	27.44	15	26.32	18	26.09	186	27.68
Missing,a N	2		0		0		2
Active exercise, N (%)
At least weekly	564	70.68	35	61.4	48	69.57	481	71.58			0.0003
Missing,a N	2		0		0		2
Weekly exercise for those exercising least weekly
Days, mean (sd)	3.2	2.68	2.93	2.83	2.69	2.53	3.27	2.68
3+ days, N (%)	448	56.14	28	49.12	30	43.48	390	58.04
Low back exercise, N(%)
At least weekly	381	48.11	23	42.59	31	45.59	327	48.81
Missing,a N	8		3		1		4
Weekly low back exercise for those exercising least weekly, mean (sd)
Days, mean (sd)	4.47	2.06	4.27	2	3.46	1.93	4.56	2.06
3+ days, N (%)	294	37.12	17	31.48	14	20.59	263	39.25
Other movement, N(%)
At least weekly	128	16	6	10.53	13	18.84	109	16.17					0.0992
Missing,a N	0		0		0		0
Other movement for those exercising least weekly, mean (sd)
Days, mean (sd)	3.48	2.11	4.2	2.77	4.29	2.06	3.39	2.08
3+ days, N (%)	67	8.38	3	5.26	6	8.7	58	8.61
Self-management program, N (%)
For back pain	74	9.27	8	14.04	7	10.14	59	8.78
For other needs	15	1.88	1	1.75	2	2.9	12	1.79
No	709	88.85	48	84.21	60	86.96	601	89.43
Missing,a N	2		0		0		2
Mind-body techniques, N (%)
For back pain	173	21.87	8	14.04	17	25	148	22.22
For other needs	85	10.75	5	8.77	4	5.88	76	11.41
No	533	67.38	44	77.19	47	69.12	442	66.37
Missing,a N	9		0		1		8
Online pain management program, N (%)
For back pain	22	2.77	1	1.75	3	4.55	18	2.69
For other needs	3	0.38	1	1.75	0	0	2	0.3
No	768	96.85	55	96.49	63	95.45	650	97.01
Missing,a N	7		0		3		4
Psychological counseling, N (%)
For back pain	11	1.38	1	1.75	2	2.99	8	1.19
For other needs	35	4.4	6	10.53	4	5.97	25	3.72
No	750	94.22	50	87.72	61	91.04	639	95.09
Missing,a N	4		0		2		2
How has COVID affected you in last 3 months, N (%)
Reduced your ability to get healthcare a lot	70	8.81	5	8.77	12	17.65	53	7.91
Reduced your ability to get healthcare a little	167	21.01	13	22.81	9	13.24	145	21.64
Not affected your ability to get healthcare.	543	68.3	37	64.91	43	63.24	463	69.1
Improved your ability to get healthcare.	15	1.89	2	3.51	4	5.88	9	1.34
Missing,a N	5		0		1		4
How has COVID affected overall health in the last 3 months?
Your overall health is a lot worse	57	7.21	3	5.26	10	14.71	44	6.61
Your overall health is a little worse	238	30.09	18	31.58	14	20.59	206	30.93
Not affected your overall health	13	1.64	0	0	2	2.94	11	1.65
Improved your overall health	483	61.06	36	63.16	42	61.76	405	60.81
Missing,a N	9		0		1		8
a Missing is reported as N, but excluded from the denominator in the % reported
b HEAL common data element
c Derived from the electronic health record (EHR)
d Categories are not mutually exclusive
Bold indicates that a variable is related (e.g., P<0.10) to both the change in the primary outcome (RMDQ) at 6 months (after adjusting for pre-specified covariates) and missingness of the outcome at either 6 months or all time points (after adjusting for pre-specified covariates)
